# Supplementary material for: Combining predictive coding and neural oscillations enables online syllable recognition in natural speech
Source: Nat Commun. 2020 Jun 19;11:3117. doi: 10.1038/s41467-020-16956-5 (PMC7305192; doi:10.1038/s41467-020-16956-5)
Supplement: Supplementary file 4 — Source Data [file 41467_2020_16956_MOESM4_ESM.zip]

Archive with 3 entries (3 files):
- Source Data/Figure3_source.xlsx
- Source Data/Figure4_source.xlsx
- Source Data/Figure6_source.xlsx
