# Supplementary material for: Combining predictive coding and neural oscillations enables online syllable recognition in natural speech
Source: Nat Commun. 2020 Jun 19;11:3117. doi: 10.1038/s41467-020-16956-5 (PMC7305192; doi:10.1038/s41467-020-16956-5)
Supplement: Supplementary file 4 — Source Data [file 41467_2020_16956_MOESM4_ESM.zip › Source Data/Figure3_source.xlsx]

## Sheet: Data Points
variant A	variant B	variant C	variant D	variant E	variant F
0.450668	0.406528	0.367211	0.414688	0.0189169	0.325297
0.68312	0.286911	0.286029	0.372851	0.0815337	0.226972
0.540194	0.439362	0.241164	0.154193	0.0990991	0.0990991
0.877778	0.628472	0.423611	0.425694	0.305556	0.436111
0.440459	0.40495	0.185796	0.290531	0.342181	0.114778
0.470716	0.728308	0.475597	0.61551	0.303688	0.200651
0.372675	0.335122	0.310086	0.224607	0.0364807	0.0364807
0.312198	0.427981	0.349759	0.270159	0.135079	0.106823
0.388966	0.429925	0.222625	0.307049	0.0835887	0.100306
0.48873	0.566086	0.51998	0.272541	0.226434	0.268443
0.303564	0.33216	0.353718	0.192697	0.160141	0.0906291
0.487284	0.350136	0.171208	0.196185	0.130336	0.0563124
0.21451	0.199581	0.16946	0.262965	0.0995285	0.0673127
0.320902	0.187368	0.269474	0.159398	0.0902256	0.0772932
0.280586	0.0909725	0.36145	0.185779	0.155455	0.0920181
0.265282	0.24171	0.18338	0.136636	0.186976	0.14183
0.219345	0.184461	0.245243	0.53277	0.156448	0.183932
0.50095	0.319823	0.331856	0.462318	0.215326	0.216593
0.600532	0.480319	0.531383	0.470745	0.225	0.170213
0.638704	0.550524	0.566254	0.529075	0.322212	0.410867
0.373295	0.410983	0.279971	0.350682	0.164752	0.301149
0.325581	0.484941	0.338925	0.216927	0.202059	0.155928
0.571893	0.58814	0.5987	0.658814	0.331438	0.333063
0.638037	0.38514	0.342877	0.301977	0.150648	0.150648
0.318817	0.389785	0.547849	0.406183	0.0615591	0.0459677
0.233914	0.274799	0.19437	0.289544	0.237265	0.200067
0.300967	0.436731	0.385325	0.421353	0.138401	0.243849
0.219457	0.212167	0.147813	0.0382102	0.0394671	0.0877325
0.457904	0.250089	0.3254	0.41421	0.0777975	0.0721137
0.319843	0.266319	0.286336	0.164491	0.162315	0.179286
0.276147	0.446052	0.429103	0.442332	0.18272	0.13766
0.418963	0.469407	0.322746	0.224194	0.286782	0.331154
0.380741	0.19763	0.247704	0.145481	0.0414815	0.0574815
0.272472	0.554307	0.15824	0.110487	0.27809	0.27809
0.343923	0.273481	0.241252	0.468232	0.0787293	0.0465009
0.502901	0.412637	0.540297	0.252095	0.104449	0.137331
0.268196	0.225849	0.280547	0.279665	0.0564623	0.0851345
0.327247	0.423917	0.299678	0.301826	0.231651	0.245972
0.313049	0.361041	0.216123	0.172836	0.0806148	0.181305
0.443329	0.302834	0.353011	0.384298	0.280401	0.131641
0.500167	0.320346	0.376623	0.291042	0.258075	0.251082
0.506351	0.516864	0.467806	0.508541	0.1682	0.1682
0.19299	0.270928	0.148866	0.301856	0.16866	0.151753
0.45679	0.48528	0.263058	0.505223	0.34188	0.344729
0.237981	0.14976	0.210577	0.432933	0.0949519	0.122837
0.272546	0.335875	0.219828	0.196286	0.254973	0.192308
0.132178	0.289161	0.0615019	0.109412	0.0648998	0.0941216
0.320356	0.383677	0.256098	0.253752	0.147749	0.275797
0.266545	0.366499	0.364217	0.614788	0.144683	0.26335
0.397361	0.381232	0.191349	0.188416	0.0839443	0.0839443
0.429443	0.564455	0.482075	0.371091	0.190313	0.207857
0.231222	0.364706	0.138914	0.250226	0.175113	0.175113
0.299443	0.249927	0.311163	0.278347	0.213302	0.178435
0.501031	0.388144	0.633505	0.517526	0.218041	0.190206
0.413023	0.484651	0.209302	0.345116	0.20093	0.236279
0.215513	0.223874	0.190432	0.148165	0.174176	0.151881
0.172276	0.167848	0.0770593	0	0.0881311	0.122232
0.3991	0.504348	0.217691	0.277961	0.0944528	0.0911544
0.555072	0.414454	0.438398	0.338703	0.292556	0.281672
0.219053	0.428408	0.310896	0.382772	0.218483	0.27895
0.235466	0.60799	0.248133	0.217278	0.252355	0.139656
0.362822	0.386984	0.267732	0.358145	0.0670304	0.0670304
0.359553	0.353455	0.262398	0.327846	0.0888211	0.0888211
0.468408	0.68829	0.507161	0.686605	0.542544	0.547599
0.29436	0.207493	0.412515	0.268012	0.0835735	0.0679292
0.420768	0.367947	0.47419	0.735894	0.240696	0.30072
0.232753	0.385235	0.194713	0.258865	0.0722115	0.0722115
0.200698	0.251309	0.232984	0.0471204	0.116928	0.0285049
0.641975	0.638651	0.2132	0.72887	0.252612	0.253086
0.208504	0.290679	0.244072	0.331153	0.130008	0.373671
0.47803	0.49185	0.533664	0.270021	0.192771	0.108788
0.52438	0.506612	0.477273	0.370248	0.249587	0.228512
0.191349	0.186964	0.295396	0.199322	0.048236	0.0797289
0.446198	0.506456	0.27451	0.324725	0.15208	0.305117
0.434315	0.575311	0.411665	0.388448	0.125708	0.333522
0.418045	0.31203	0.182331	0.181203	0.0924812	0.142105
0.478261	0.461698	0.21256	0.434783	0.242236	0.242236
0.275311	0.388396	0.0592066	0.261397	0.0506217	0.107756
0.349215	0.333524	0.283595	0.108702	0.0544936	0.096719
0.432604	0.467742	0.451037	0.514401	0.160138	0.129608
0.438263	0.321608	0.364681	0.335607	0.227207	0.215721
0.423605	0.241202	0.319742	0.316309	0.0519313	0.0527897
0.525364	0.402735	0.323776	0.24217	0.10322	0.153507
0.249883	0.342884	0.472053	0.424143	0.262095	0.235791
0.328402	0.213701	0.229631	0.24579	0.128812	0.162039
0.458348	0.413805	0.251955	0.379803	0.183951	0.0476029
0.389523	0.525185	0.570853	0.389523	0.42176	0.404298
0.300182	0.318887	0.462135	0.218978	0.237226	0.237226
0.396323	0.309499	0.264896	0.277154	0.0429009	0.0463058
0.267023	0.247415	0.182531	0.219964	0.107308	0.160428
0.310004	0.288703	0.242678	0.200076	0.0445036	0.14302
0.441023	0.393755	0.210755	0.264961	0.0667823	0.0667823
0.530799	0.563041	0.340712	0.0351299	0.168912	0.129451
0.393166	0.329354	0.177851	0.283244	0.192672	0.192672
0.261583	0.234556	0.157819	0.218147	0.1875	0.13055
0.610876	0.644139	0.568638	0.551214	0.0755016	0.0755016
0.342607	0.320884	0.412348	0.285442	0.145198	0.179116
0.494552	0.458508	0.420788	0.458508	0.354568	0.157586
0.300723	0.422916	0.293871	0.432813	0.121051	0.121051
0.286959	0.385853	0.197117	0.169628	0.12169	0.0526316
0.402338	0.364832	0.190453	0.294691	0.105699	0.105699
0.283159	0.277695	0.232986	0.257327	0.186289	0.128664
0.403761	0.327179	0.26906	0.28547	0.192479	0.0577778
0.562051	0.596923	0.573333	0.590769	0.547692	0.414359
0.238043	0.200515	0.215968	0.265269	0.230316	0.126932
0.441632	0.14135	0.204641	0.208861	0.204641	0.206048
0.443952	0.342622	0.299557	0.11273	0.20076	0.173528
0.185109	0.47363	0.374354	0.381593	0	0.162358
0.184698	0.180312	0.189571	0.201754	0.0614035	0.0584795
0.658404	0.368706	0.126259	0.168087	0.275755	0.0604183
0.402361	0.403433	0.351931	0.1799	0.327253	0.180973
0.490733	0.421447	0.378199	0.473963	0.0684025	0.0684025
0.352	0.3316	0.3648	0.1844	0.0576	0.1164
0.349358	0.494947	0.411636	0.259219	0.104889	0.0721114
0.40535	0.328704	0.193416	0.0884774	0.242798	0.384774
0.285125	0.234697	0.197272	0.193467	0.119569	0.114177
0.427934	0.417671	0.279786	0.444891	0.0423918	0.0629183
0.549116	0.626228	0.362475	0.138016	0.223477	0.245088
0.188751	0.272674	0.238221	0.298292	0.0341578	0.0518257
0.381651	0.522018	0.274312	0.467431	0.337156	0.302752
0.355157	0.372404	0.239352	0.232313	0.389652	0.159451
0.377311	0.236975	0.223529	0.356303	0.0516807	0.117227
0.26925	0.262959	0.179668	0.115249	0.0742325	0.0294414
0.530404	0.432294	0.458866	0.335718	0.272356	0.218191
0.459139	0.530316	0.585237	0.398946	0.12522	0.119069
0.296685	0.394199	0.308011	0.238398	0.112983	0.0925414
0.453548	0.257154	0.118777	0.400235	0.143081	0.0760486
0.40025	0.433639	0.326795	0.23581	0.0997496	0.103923
0.296893	0.379459	0.376582	0.418585	0.214902	0.216916
0.72865	0.279614	0.597796	0.629477	0.355372	0.139118
0.304128	0.194535	0.345114	0.382239	0.141372	0.222156
0.445979	0.277365	0.407722	0.283741	0.170032	0.16649
0.425218	0.384769	0.312609	0.357054	0.141323	0.252185
0.210414	0.252972	0.224917	0.140276	0.103186	0.129339
0.289581	0.311798	0.275281	0.260981	0.19714	0.191011
0.317012	0.343377	0.379787	0.26742	0.13371	0.190207
0.468807	0.32768	0.516657	0.352514	0.208964	0.204119
0.283984	0.608345	0.27389	0.129879	0.125168	0.338493
0.474307	0.496737	0.188825	0.378059	0.24429	0.248369
0.320157	0.412393	0.333333	0.315527	0.324786	0.0730057
0.208412	0.552009	0.485918	0.188885	0.291025	0.205783
0.581916	0.566249	0.26231	0.319606	0.177261	0.188899
0.300377	0.278287	0.373114	0.186422	0.0977909	0.0274784
0.321605	0.235534	0.28235	0.239314	0.0726956	0.0726956
0.233582	0.139068	0.272212	0.306722	0.0535668	0.0950296
0.513034	0.356626	0.139754	0.153512	0.108617	0.108617
0.569755	0.70394	0.14803	0.235357	0.14803	0.15016
0.324232	0.137884	0.163823	0.195222	0.0798635	0.0238908
0.311997	0.352692	0.370072	0.26791	0.187368	0.046206
0.395184	0.31728	0.439566	0.240321	0.229462	0.147781
0.27865	0.381476	0.36617	0.232732	0.0588697	0.177002
0.427083	0.375521	0.523438	0.485417	0.151562	0.151562
0.263473	0.203593	0.190719	0.261377	0.0790419	0.095509
0.522472	0.529494	0.518258	0.522472	0.518258	0.522472
0.261021	0.330046	0.283933	0.25203	0.117749	0.173724
0.119625	0.136714	0.417861	0.330761	0.208379	0.208379
0.460333	0.470127	0.27571	0.329089	0.10284	0.0866797
0.443983	0.220378	0.377593	0.481328	0.328262	0.138313
0.25234	0.535319	0.260851	0.40766	0.0804255	0.0804255
0.472645	0.33443	0.201563	0.194981	0.0621144	0.107775
0.440245	0.445644	0.479482	0.383369	0.00935925	0.170986
0.475128	0.399814	0.284054	0.215714	0.158996	0.32357
0.34298	0.621651	0.705252	0.697749	0.554126	0.381565
0.506878	0.334545	0.203997	0.215676	0.136257	0.119128
0.609312	0.580466	0.422065	0.285931	0.315283	0.329453
0.399349	0.620195	0.353746	0.218241	0.246254	0.250163
0.42088	0.277555	0.282648	0.41506	0.262641	0.291379
0.331477	0.38196	0.214922	0.172235	0.170379	0.191908
0.474652	0.568802	0.371588	0.29415	0.288579	0.293593
0.376988	0.33245	0.330859	0.0471898	0.240191	0.265642
0.259832	0.370084	0.217602	0.29626	0.13314	0.131528
0.489714	0.521467	0.405188	0.326476	0.0603757	0.0670841
0.431865	0.502049	0.484119	0.410861	0.297131	0.201844
0.344854	0.253204	0.20233	0.161942	0.133981	0.137476
0.379653	0.507196	0.440695	0.51861	0.187593	0.224814
0.188065	0.215965	0.142082	0.239731	0.0609662	0.115216
0.228332	0.310655	0.252563	0.273377	0.0813917	0.0813917
0.413945	0.148991	0.149725	0.115229	0.0546789	0.0546789
0.368239	0.216366	0.292302	0.190014	0.18932	0.239251
0.496783	0.389246	0.289062	0.288143	0.174632	0.192096
0.48987	0.433792	0.221418	0.26411	0.119392	0.116136
0.402159	0.473684	0.274404	0.335583	0.191183	0.279352
0.235233	0.297395	0.265927	0.260511	0.197575	0.131545
0.412427	0.380459	0.339487	0.274201	0.214768	0.203512
0.358105	0.531646	0.174765	0.483463	0.0730911	0.0730911
0.264879	0.290059	0.343362	0.279595	0.13571	0.13571
0.275801	0.295374	0.207295	0.363879	0.0880783	0.176601
0.375382	0.309249	0.299835	0.288538	0.112026	0.112262
0.388022	0.254523	0.377417	0.356207	0.126014	0.126014
0.382402	0.301051	0.420033	0.285556	0.130603	0.218041
0.297016	0.521959	0.291104	0.251126	0.0746059	0.0411036
0.481031	0.59592	0.373658	0.240157	0.143522	0.316034
0.207937	0.224266	0.305085	0.27284	0.0775114	0.0994212
0.415531	0.493869	0.401226	0.417916	0.162125	0.102861
0.298807	0.367935	0.33506	0.240261	0.0758838	0.0558433
0.45844	0.261844	0.194894	0.291631	0.228652	0.179291
0.59819	0.343439	0.466063	0.308597	0.0538462	0.140271
0.306351	0.268784	0.292934	0.323345	0.136852	0.136852
0.379485	0.525553	0.487858	0.424067	0.268576	0.270025
0.316563	0.373485	0.521484	0.108704	0.0785898	0.0785898
0.489803	0.370412	0.321468	0.292547	0.135706	0.107527
0.405545	0.582237	0.232613	0.25	0.139568	0.0634398
0.571072	0.515378	0.616791	0.375727	0.122195	0.124688
0.466172	0.613531	0.373494	0.612604	0.372567	0.379055
0.310165	0.274006	0.231619	0.327843	0.0148654	0.0148654
0.424184	0.295101	0.352644	0.139969	0.0684292	0.0738725
0.474504	0.442871	0.449953	0.439093	0.134561	0.25543
0.148792	0.316047	0.140918	0.178116	0.0648928	0.0559327
0.253608	0.38778	0.190666	0.436291	0.0819773	0.119435
0.567778	0.547856	0.627544	0.296232	0.384149	0.128627
