# Supplementary material for: Combining predictive coding and neural oscillations enables online syllable recognition in natural speech
Source: Nat Commun. 2020 Jun 19;11:3117. doi: 10.1038/s41467-020-16956-5 (PMC7305192; doi:10.1038/s41467-020-16956-5)
Supplement: Supplementary file 4 — Source Data [file 41467_2020_16956_MOESM4_ESM.zip › Source Data/Figure4_source.xlsx]

## Sheet: Data Points
variant A (x1)	variant B (x1)	variant A (x2)	variant B (x2)	variant A (x3)	variant B (x3)
45.0668	40.6528	37.361	30.5411	23.2481	22.1357
68.312	28.6911	47.1366	37.6211	30.7794	28.2695
54.0194	43.9362	38.2964	60.3186	37.2793	43.9252
87.7778	62.8472	49.2372	56.7268	41.9958	37.8378
44.0459	40.495	30.681	37.7061	20	23.7634
47.0716	72.8308	24.9187	40.4117	55.935	17.561
37.2675	33.5122	28.2345	22.8735	31.7256	35.6913
31.2198	42.7981	20.4545	27.8237	25.6198	5.99174
38.8966	42.9925	24.9582	34.5404	23.726	29.6575
48.873	56.6086	31.6274	35.2098	51.3057	29.9539
30.3564	33.216	50.3078	38.6104	23.219	24.2744
48.7284	35.0136	33.0309	22.5953	16.7347	31.1565
21.451	19.9581	34.0838	24.5026	25.6088	25.1375
32.0902	18.7368	37.7631	11.6657	31.1993	3.96754
28.0586	9.09725	13.7979	24.0418	19.5402	18.0773
26.5282	24.171	28.6741	42.3323	24.1916	25.7485
21.9345	18.4461	24.3928	13.1996	31.2203	16.0063
50.095	31.9823	45.3165	30.7595	18.4061	25.4269
60.0532	48.0319	39.6387	40.5951	31.5789	34.4498
63.8704	55.0524	45.5238	34.1905	35.7143	21.7143
37.3295	41.0983	14.2037	34.1463	19.8062	4.84392
32.5581	48.4941	38.1098	26.9817	36.4571	25.1429
57.1893	58.814	18.9935	65.5844	35.5231	41.1192
63.8037	38.514	28.8828	27.7929	15.3061	24.4898
31.8817	38.9785	36.432	21.7625	15.552	34.4883
23.3914	27.4799	34.5613	28.2652	14.8744	42.8141
30.0967	43.6731	14.3986	35.6453	30.9618	33.9921
21.9457	21.2167	16.5829	10.3015	18.5381	6.70686
45.7904	25.0089	23.0824	34.8011	19.2758	23.0032
31.9843	26.6319	36.6957	18.5217	8.86571	25.4237
27.6147	44.6052	40.3306	40.8264	25.1549	32.8377
41.8963	46.9407	28.0112	23.3427	27.0308	26.4706
38.0741	19.763	27.4882	17.0024	11.2789	13.6767
27.2472	55.4307	45.9813	33.6449	15.1261	15.1261
34.3923	27.3481	40.8464	51.7019	49.7931	22.3448
50.2901	41.2637	35.9536	31.701	31.0811	13.8996
26.8196	22.5849	42.0635	22.9277	17.1958	25
32.7247	42.3917	26.4853	32.2835	10.0858	17.382
31.3049	36.1041	30.9718	25.3292	26.7168	15.8984
44.3329	30.2834	32.6651	15.8019	38.5841	16.2832
50.0167	32.0346	21.5712	37.8828	10.7784	31.9361
50.6351	51.6864	21.0158	33.1874	19.2913	34.9081
19.299	27.0928	22.5062	31.1624	12.979	22.0025
45.679	48.528	22.9602	23.5294	42.3295	24.4318
23.7981	14.976	30.1297	36.1365	13.266	27.6136
27.2546	33.5875	21.5374	34.5262	21.4712	23.161
13.2178	28.9161	36.481	37.7038	20.6721	34.6232
32.0356	38.3677	41.2371	34.7704	28.27	19.6906
26.6545	36.6499	31.3869	18.0657	24.3502	24.3502
39.7361	38.1232	42.7839	32.0147	19.011	24.3956
42.9443	56.4455	41.2348	44.3598	33.2571	32.2286
23.1222	36.4706	12.1157	21.0669	31.6147	25.3731
29.9443	24.9927	20.3281	19.1564	25.8348	23.7258
50.1031	38.8144	16.2719	33.8826	30.7573	24.1113
41.3023	48.4651	22.8625	0	12.5348	53.7604
21.5513	22.3874	27.4838	25.5339	22.8412	17.2702
17.2276	16.7848	9.73451	6.54867	23.1076	20.1859
39.91	50.4348	29.1966	33.8129	28.9568	38.759
55.5072	41.4454	26.4578	27.7633	27.4151	46.7363
21.9053	42.8408	41.9612	15.2794	39.1453	15.2137
23.5466	60.799	34.7403	24.8052	37.001	22.5901
36.2822	38.6984	20.4829	27.4143	26.0514	15.1869
35.9553	35.3455	35.5547	33.4011	24.5582	36.1974
46.8408	68.829	23.064	53.5354	44.1919	38.6364
29.436	20.7493	27.0782	27.572	15.9259	23.0864
42.0768	36.7947	27.458	31.1751	18.1655	9.71223
23.2753	38.5235	23.3892	29.0593	26.087	42.8986
20.0698	25.1309	19.0698	20.5814	29.8169	5.49259
64.1975	63.8651	49.1461	63.6622	60.0284	49.7866
20.8504	29.0679	26.5523	18.5458	32.8431	35.9069
47.803	49.185	21.034	14.2351	21.9979	26.8863
52.438	50.6612	26.1767	31.7919	19.7026	14.746
19.1349	18.6964	22.7182	36.11	23.2516	18.7687
44.6198	50.6456	22.0841	24.1874	19.7708	43.4097
43.4315	57.5311	28.3937	29.8643	34.1256	21.3922
41.8045	31.203	25.3193	18.1818	24.0135	16.46
47.8261	46.1698	12.9655	19.3103	17.7686	33.6777
27.5311	38.8396	37.4556	44.0237	13.5759	34.339
34.9215	33.3524	25.0428	31.603	34.9016	9.06758
43.2604	46.7742	35.0978	20.2532	31.7789	34.0242
43.8263	32.1608	20.3013	26.2554	14.2088	24.3272
42.3605	24.1202	27.187	45.8834	18.4041	14.157
52.5364	40.2735	35.8907	20.6349	29.6296	24.0741
24.9883	34.2884	32.3005	23.5681	27.8873	23.0986
32.8402	21.3701	19.4722	23.3394	22.1843	14.6075
45.8348	41.3805	31.2033	50.7818	29.5617	36.3914
38.9523	52.5185	47.2483	54.094	59.1549	20.3219
30.0182	31.8887	15.7703	29.4439	38.8509	7.93434
39.6323	30.9499	17.7672	32.9476	30.5102	18.2653
26.7023	24.7415	21.8104	31.2188	25.1068	20.406
31.0004	28.8703	16.73	11.7871	15.7355	15.7355
44.1023	39.3755	34.4021	21.9237	10.7932	17.9454
53.0799	56.3041	12.2115	33.8462	21.7893	7.64791
39.3166	32.9354	25.1852	31.4403	24.6914	11.8519
26.1583	23.4556	7.95948	13.7	16.4978	14.5441
61.0876	64.4139	46.2025	35.1266	22.7848	24.2089
34.2607	32.0884	10.5864	23.5339	6.74286	28.5714
49.4552	45.8508	50.2513	22.6131	22.6131	37.9397
30.0723	42.2916	55.2511	34.6271	24.6575	27.0548
28.6959	38.5853	19.1019	28.5523	18.392	9.84925
40.2338	36.4832	14.703	37.0983	36.7883	19.4161
28.3159	27.7695	30.3873	20.7547	26.7857	20.3869
40.3761	32.7179	23.3766	30.8271	14.959	17.8279
56.2051	59.6923	25	52.8689	31.5951	61.0429
23.8043	20.0515	18.0147	14.7794	8.26902	12.6792
44.1632	14.135	21.0674	32.8652	20.8421	23.3684
44.3952	34.2622	26.7089	25.1899	16.5085	19.1651
18.5109	47.363	16.1157	40.7025	16.0991	17.0279
18.4698	18.0312	13.7293	33.8851	33.2847	30.073
65.8404	36.8706	37.7709	20.1238	10.6729	0.928074
40.2361	40.3433	32.1658	28.9492	28.403	40.7288
49.0733	42.1447	37.9189	50.7937	37.6984	39.2857
35.2	33.16	30.6155	30.9353	21.9424	26.6187
34.9358	49.4947	40.4697	44.1289	32.5962	28.7469
40.535	32.8704	28.3659	6.5776	21.7257	12.3267
28.5125	23.4697	24.35	22.7647	19.2966	20.8175
42.7934	41.7671	54.2373	28.0107	28.3422	22.5936
54.9116	62.6228	39.3523	19.4308	51.3991	35.1988
18.8751	27.2674	24.4261	26.3096	19.4175	5.20741
38.1651	52.2018	35.8387	20.44	28.6107	16.0935
35.5157	37.2404	24.2787	27.7973	20.1477	24.0506
37.7311	23.6975	21.8304	18.3039	27.8338	36.0202
26.925	26.2959	21.7304	27.5654	11.5472	24
53.0404	43.2294	11.6445	32.9928	26.7994	36.7534
45.9139	53.0316	55.2239	35.8209	31.4888	42.4242
29.6685	39.4199	14.688	18.222	6.54515	16.8186
45.3548	25.7154	32.7586	39.4201	29.1422	11.7509
40.025	43.3639	36.8641	32.0267	9.13642	14.2678
29.6893	37.9459	44.5658	32.3749	34.2537	37.7912
72.865	27.9614	39.011	21.4286	20.9877	20.9877
30.4128	19.4535	28.1473	28.5036	37.4889	31.1665
44.5979	27.7365	31.5156	26.1331	20.4883	22.9299
42.5218	38.4769	19.5706	21.967	31.7365	36.3772
21.0414	25.2972	28.2795	37.0247	24.0912	39.5581
28.9581	31.1798	38.9484	27.2078	20.5972	26.0337
31.7012	34.3377	48.1807	36.01	19.5489	34.3985
46.8807	32.768	52.0581	32.8087	32.3049	39.5644
28.3984	60.8345	12.5	41.2634	41.129	18.1452
47.4307	49.6737	50.6112	22.1679	34.1076	15.5257
32.0157	41.2393	27.1886	42.2776	28.6019	21.3447
20.8412	55.2009	33.6336	44.2192	37.6126	37.2748
58.1916	56.6249	39.2665	16.458	21.8792	28.3221
30.0377	27.8287	26.1174	31.7717	23.021	9.04685
32.1605	23.5534	17.6744	21.5116	15.4316	22.8422
23.3582	13.9068	28.1153	32.5438	26.9498	11.8147
51.3034	35.6626	36.1071	18.8133	21.1726	32.139
56.9755	70.394	14.4681	23.4043	18.4713	18.4713
32.4232	13.7884	7.91269	15.5525	24.9489	27.4029
31.1997	35.2692	35.0847	36.0169	35.7052	28.8437
39.5184	31.728	53.0189	19.5283	30.2687	24.0453
27.865	38.1476	42.5882	32.4706	32	25.8824
42.7083	37.5521	19.2508	17.1696	21.8409	19.6568
26.3473	20.3593	15.8588	31.0592	20.377	16.6966
52.2472	52.9494	35.014	17.0868	14.2857	14.2857
26.1021	33.0046	28.2319	22.7246	23.4783	19.6522
11.9625	13.6714	18.8326	7.48899	12.8926	18.0165
46.0333	47.0127	37.8669	27.2994	22.0264	9.54479
44.3983	22.0378	24.3318	25.53	19.0608	24.0331
25.234	53.5319	28.6565	15.4762	19.7704	19.2602
47.2645	33.443	24.4243	18.0921	34.402	22.1948
44.0245	44.5644	18.2734	23.1655	32.2546	23.301
47.5128	39.9814	33.3643	23.0483	30.0836	20.6128
34.298	62.1651	45.3961	19.9143	50.3205	8.01282
50.6878	33.4545	36.1702	35.9626	29.2607	10.1946
60.9312	58.0466	38.5238	46.1072	53.566	21.0926
39.9349	62.0195	21.3542	32.1615	21.6797	35.7422
42.088	27.7555	30.9091	20.1455	32.2792	20.2835
33.1477	38.196	25.8902	35.5341	25.3615	17.5751
47.4652	56.8802	52.1158	34.2984	11.6861	11.6861
37.6988	33.245	30.7203	33.0508	30.6836	24.0064
25.9832	37.0084	13.6598	17.7835	23.9614	16.2319
48.9714	52.1467	28.8651	36.8186	34.9866	39.1421
43.1865	50.2049	44.0123	37.564	43.0108	18.4332
34.4854	25.3204	46.6615	27.9503	33.5274	30.8498
37.9653	50.7196	26.2897	32.6389	40.1786	10.2679
18.8065	21.5965	27.6343	21.8492	11.9287	10.7668
22.8332	31.0655	14.0373	22.8571	10.149	15.1769
41.3945	14.8991	13.1328	11.4453	11.8812	11.8812
36.8239	21.6366	14.3451	34.9965	36.2786	38.0457
49.6783	38.9246	39.8531	49.5868	21.7631	22.314
48.987	43.3792	38.0333	34.6349	26.3557	21.3666
40.2159	47.3684	41.9964	36.4209	36.7925	32.4798
23.5233	29.7395	25.3739	26.0959	21.1137	26.0634
41.2427	38.0459	13.7714	18.6319	12.6856	20.3779
35.8105	53.1646	33.7143	27.6735	22.7662	18.2375
26.4879	29.0059	27.5163	12.8758	34.1176	23.5294
27.5801	29.5374	13.6	13.6	12	6.53333
37.5382	30.9249	25.7882	15.2	10.5152	16.302
38.8022	25.4523	17.4564	14.3392	18.5047	12.5234
38.2402	30.1051	36.7257	35.3982	18.408	23.3831
29.7016	52.1959	28.7001	31.9077	30.1266	25.3165
48.1031	59.592	55.5794	29.6137	19.0987	9.65665
20.7937	22.4266	32.7273	31.6116	14.9411	20.4588
41.5531	49.3869	38.5977	54.3227	19.4076	45.046
29.8807	36.7935	21.792	31.9226	19.6489	13.5719
45.844	26.1844	22.6886	23.4827	35.7143	24.5748
59.819	34.3439	57.5949	34.7197	31.479	15.1967
30.6351	26.8784	19.2136	17.8731	29.6247	32.8418
37.9485	52.5553	53.2609	58.4058	46.413	37.2826
31.6563	37.3485	29.5154	16.8869	11.4537	34.8018
48.9803	37.0412	20.2372	42.4018	30.6667	14.2222
40.5545	58.2237	49.0141	32.4883	17.1831	26.338
57.1072	51.5378	53.4884	50	41.5423	59.204
46.6172	61.3531	49.0741	37.963	35.8333	35
31.0165	27.4006	28.996	15.3012	19.759	13.0723
42.4184	29.5101	19.8912	25.9518	34.3823	30.8858
47.4504	44.2871	39.1509	20.9434	34.512	22.7723
14.8792	31.6047	16.8295	23.2356	16.3681	16.3681
25.3608	38.778	45.9791	45.8564	25.5985	28.361
56.7778	54.7856	30.1299	45.8009	36.1039	43.7662
