# Supplementary material for: Combining predictive coding and neural oscillations enables online syllable recognition in natural speech
Source: Nat Commun. 2020 Jun 19;11:3117. doi: 10.1038/s41467-020-16956-5 (PMC7305192; doi:10.1038/s41467-020-16956-5)
Supplement: Supplementary file 4 — Source Data [file 41467_2020_16956_MOESM4_ESM.zip › Source Data/Figure6_source.xlsx]

## Sheet: DataPoints
variant A	variant A`
45.0668	49.1469
68.312	56.4125
54.0194	37.6646
87.7778	61.3889
44.0459	37.7331
47.0716	61.9848
37.2675	32.4392
31.2198	56.6506
38.8966	49.6517
48.873	39.4467
30.3564	46.1945
48.7284	36.1035
21.451	37.3494
32.0902	36.391
28.0586	18.5779
26.5282	31.8018
21.9345	57.6638
50.095	59.848
60.0532	52.3404
63.8704	64.061
37.3295	54.8816
32.5581	70.5299
57.1893	66.5313
63.8037	53.3742
31.8817	53.6022
23.3914	51.6756
30.0967	33.3919
21.9457	32.8054
45.7904	32.0071
31.9843	35.074
27.6147	58.5366
41.8963	35.3106
38.0741	48.2074
27.2472	39.5131
34.3923	55.2947
50.2901	63.7008
26.8196	44.5964
32.7247	33.8346
31.3049	32.591
44.3329	31.1098
50.0167	42.291
50.6351	25.2738
19.299	19.7526
45.679	47.6733
23.7981	24.5433
27.2546	43.8329
13.2178	43.3231
32.0356	42.9174
26.6545	31.5838
39.7361	38.8196
42.9443	72.8452
23.1222	25.0226
29.9443	37.0642
50.1031	67.4227
41.3023	61.4884
21.5513	26.8463
17.2276	41.9398
39.91	39.2504
55.5072	69.1337
21.9053	49.6292
23.5466	50.0162
36.2822	28.41
35.9553	32.0528
46.8408	66.8071
29.436	54.8786
42.0768	79.2917
23.2753	43.6815
20.0698	18.79
64.1975	55.4131
20.8504	56.0507
47.803	47.2006
52.438	46.9008
19.1349	20.3707
44.6198	46.3415
43.4315	57.3046
41.8045	46.7293
47.8261	86.4734
27.5311	42.7472
34.9215	41.0271
43.2604	60.1382
43.8263	52.5485
42.3605	33.6052
52.5364	46.0521
24.9883	32.3156
32.8402	27.9927
45.8348	51.2071
38.9523	45.7354
30.0182	32.8011
39.6323	34.5931
26.7023	19.0018
31.0004	45.1122
44.1023	31.2229
53.0799	21.4629
39.3166	50.2264
26.1583	32.6496
61.0876	45.301
34.2607	31.0595
49.4552	75.943
30.0723	33.2318
28.6959	32.0818
40.2338	38.1393
28.3159	27.5211
40.3761	41.6068
56.2051	71.4872
23.8043	22.0383
44.1632	20.4641
44.3952	59.848
18.5109	71.7684
18.4698	22.4172
65.8404	45.4686
40.2361	53.2189
49.0733	38.7467
35.2	26
34.9358	45.6979
40.535	34.8765
28.5125	21.6619
42.7934	50.4685
54.9116	73.8212
18.8751	35.1296
38.1651	45.8716
35.5157	40.4435
37.7311	16.7227
26.925	22.9743
53.0404	49.0036
45.9139	52.9877
29.6685	40.8011
45.3548	43.1595
40.025	41.611
29.6893	48.3602
72.865	35.124
30.4128	50.8168
44.5979	43.7478
42.5218	46.5668
21.0414	44.4841
28.9581	40.3218
31.7012	34.7772
46.8807	35.4936
28.3984	64.6703
47.4307	55.6281
32.0157	40.6695
20.8412	61.6973
58.1916	36.8397
30.0377	28.7446
32.1605	20.82
23.3582	19.4695
51.3034	32.223
56.9755	42.1725
32.4232	25.802
31.1997	50.8266
39.5184	68.2247
27.865	37.0094
42.7083	53.4896
26.3473	18.8623
52.2472	51.8258
26.1021	35.5858
11.9625	27.7288
46.0333	40.1567
44.3983	49.1471
25.234	46.5532
47.2645	41.2587
44.0245	61.4111
47.5128	38.2613
34.298	70.8467
50.6878	38.7231
60.9312	46.7105
39.9349	49.6417
42.088	36.2677
33.1477	42.1307
47.4652	52.5905
37.6988	33.1919
25.9832	52.1599
48.9714	36.6726
43.1865	48.1045
34.4854	38.5243
37.9653	63.9206
18.8065	26.8664
22.8332	25.2563
41.3945	41.6514
36.8239	45.4924
49.6783	51.7004
48.987	55.8249
40.2159	55.3306
23.5233	37.529
41.2427	46.2855
35.8105	52.3479
26.4879	42.2498
27.5801	29.9822
37.5382	51.3062
38.8022	35.184
38.2402	34.9198
29.7016	42.0608
48.1031	39.728
20.7937	37.1434
41.5531	57.7316
29.8807	51.2497
45.844	33.8723
59.819	55.7014
30.6351	48.3005
37.9485	66.4009
31.6563	52.9563
48.9803	50.0927
40.5545	44.2199
57.1072	12.3857
46.6172	65.0602
31.0165	42.4468
42.4184	27.9938
47.4504	43.5316
14.8792	33.6682
25.3608	27.5407
56.7778	44.4348
